# Supplementary material for: Unbiased Virus Detection in a Danish Zoo Using a Portable Metagenomic Sequencing System
Source: Viruses. 2023 Jun 20;15(6):1399. doi: 10.3390/v15061399 (PMC10303153; doi:10.3390/v15061399)
Supplement: Supplementary file 1 [file viruses-15-01399-s001.zip]

Archive with 1 entries (1 files):
- viruses-2421486-supplementary.pdf
